# Supplementary material for: Relationship between Telework Jetlag and Perceived Psychological Distress among Japanese Hybrid Workers
Source: Clocks Sleep. 2023 Oct 16;5(4):604–14. doi: 10.3390/clockssleep5040040 (PMC10667991; doi:10.3390/clockssleep5040040)
Supplement: Supplementary file 1 [file clockssleep-05-00040-s001.zip]

Archive with 1 entries (1 files):
- clockssleep-2583616-supplementary.pdf
